# Supplementary material for: Lactobacillus rhamnosus GG induces STING-dependent IL-10 in intestinal monocytes and alleviates inflammatory colitis in mice
Source: J Clin Invest. 2025 Feb 3;135(3):e174910. doi: 10.1172/JCI174910 (PMC11785918; doi:10.1172/JCI174910)
Supplement: Supporting data values [file jci-135-174910-s078.xlsx]

## Sheet: Fig1A
	Ctrl					LGG					DSS					LGG+DSS
0	100	100	100	100	100	100	100	100	100	100	100	100	100	100	100	100	100	100	100	100
1	99.422	99.4536	100	100.543	101.563	102.581	103.774	102.994	102.381	100.571	101.887	101.875	101.818	100	101.143	101.887	99.4012	101.807	100.595	100.595
2	106.358	102.732	102.732	106.522	105.729	108.968	109.95	106.383	110.5	111.143	106.805	110.5	110.727	109.765	106.571	110.723	105.778	108.253	107.095	113.69
3	107.514	102.186	102.186	105.435	106.25	106.452	107.547	105.988	107.143	108.571	99.3711	103.75	102.424	102.353	100.571	107.547	102.395	103.614	102.976	103.571
4	106.358	101.093	103.279	105.435	104.688	109.032	110.063	106.587	108.929	108.571	92.4528	95.625	97.5758	96.4706	96.5714	101.258	97.006	97.5904	98.2143	99.4048
5	109.827	104.372	104.918	110.87	108.333	113.548	110.692	107.186	108.929	108	84.2767	84.375	86.4848	89.7647	88.8571	96.4528	88.024	89.759	89.881	97.0238
6	108.671	102.732	105.464	105.435	107.292	113.548	111.95	108.383	111.905	108.571	74.8428	68	81.7576	77.0588	77.7143	88.6792	86.2275	82.9518	88.6905	95.8571

## Sheet: Fig1B
ctrl	LGG	DSS	LGG+DSS
7.3	6.6	4.5	6.2
7.6	6.8	4.3	6.4
6.6	7	4.9	5.6
7.2	7.2	4.8	5.8
7	6.9	4.2	6.1

## Sheet: Fig1D
Ctrl	LGG	DSS	LGG+DSS
1	0	15	4
1	1	17	1
1	1	9	3
1	3	9	6
1	1	15	5

## Sheet: Fig1E
Ctrl	LGG	DSS	LGG+DSS
0	0	3	1
0	0	4	0
0	0	2	1
0	1	1	1
0	0	3	2

## Sheet: Fig1F
	Ctrl			LGG			DSS			LGG+DSS
Tnfα	1.04424	0.957635	1	1.40908	1.289	1.3477	2.72693	1.99471	2.33226	0.792801	0.893884	0.841827
Ifnβ	1.26067	0.793231	1	2.69701	2.38643	2.53697	6.17901	5.20438	5.6708	1.99303	2.47723	2.22198
Il12	1.03785	0.963531	1	2.25409	2.00994	2.12852	9.88897	6.84441	8.22703	1.31773	1.30907	1.3134
IL18	1.14021	0.877034	1	0.808258	0.674298	0.738246	3.67107	3.52172	3.59562	0.940861	1.97668	1.36374
Il6	1.01693	0.983347	1	1.76089	1.47935	1.61399	5.50185	4.92658	5.20627	1.3542	0.895059	1.10095
Il1b	0.986592	1.01359	1	1.18942	1.88144	1.49594	4.79782	4.60843	4.70217	1.724	1.88447	1.80245
Il10	1.05673	0.946319	1	1.33406	1.20713	1.26901	1.61499	1.33132	1.46631	3.93671	3.44975	3.68519

## Sheet: Fig1G
	Ctrl					LGG					DSS					LGG+DSS
TNFa	99.7921	96.0944	101.824	84.2511	120.919	135.159	140.221	138.099	143.685	131.375	205.528	208.126	273.138	236.091	220.632	146.463	144.457	162.335	171.248	166.956
IL-6	168.251	144.969	201.555	170.264	161.456	165.825	188.686	219.537	275.782	199.306	302.038	297.125	407.232	347.359	287.12	218.235	211.653	259.322	204.739	177.195
IL-1b	102.02	75.7943	224.88	173.458	220.255	198.006	170.231	206.539	314.89	203.386	549.413	577.253	758.287	473.063	488.223	285.371	248.795	388.324	266.509	311.35
IFNb	24.7995	18.4245	24.9701	18.3921	23.1046	21.0752	27.2508	33.9155	34.4728	35.4957	45.3984	50.5804	63.926	43.662	51.5802	28.6745	27.3604	31.4501	26.3823	28.983
IL-10	65.0431	54.1703	50.6878	43.7225	58.9375	73.9526	59.1583	64.7847	93.2793	65.0755	77.0537	78.0818	94.2746	68.3099	63.8044	241.758	290.899	380.226	288.626	401.423

## Sheet: Fig1H
	Ctrl					DSS					LGG+DSS					LGG+DSS+anti-IL-10
day0	100	100	100	100	100	100	100	100	100	100	100	100	100	100	100	100	100	100	100	100
day1	101.368	100.648	102.65	103.649	100.541	99.6541	100.355	102.365	105.649	98.6541	101.659	102.654	98.6544	103.659	99.6541	100.368	98.6547	106.359	100.055	100.95
day2	100.365	105.649	103.074	100.648	105.647	98.6214	102.654	97.6584	100.354	98.6541	105.698	100.365	100.665	105.674	96.6541	105.699	100.684	98.6547	105.659	100.889
day3	103.464	102.364	105.641	104.315	104.146	95.6215	97.6584	99.6125	92.6584	96.6541	97.6541	95.6426	93.6541	94.3681	91.6874	85	92.6841	105.636	96.3841	100.548
day4	107.654	103.145	105.641	104.658	106.314	92.6455	90.6584	90.2641	88.6512	85.6412	92.6548	95.3155	90.6321	91.5784	96.3541	88.9475	89.6541	90.3654	94.6518	87.624
day5	106.314	103.446	106.547	108.641	101.647	82.6491	80.6413	75.6146	77.6841	79.6125	90.6541	92.6542	90.6587	88.6584	90.6657	82.6541	85.6247	82.3149	80.1246	79.3115
day6	105.647	100.648	106.354	104.859	104.651	70.6841	75.6125	70.6149	79.6241	72.6415	90.6654	85.6584	90.6412	91.6541	87.6541	70.5684	69.5413	75.1248	72.3641	70.2574

## Sheet: Fig2A
	Ctrl					LGG					DSS					LGG+DSS
CD11b+F4/80+	286	316	291	329	266	240	485	375	308	312	379	396	350	363	362	480	309	576	409	395
CD11b+Ly6C+	178	142	172	168	183	237	274	205	198	251	287	301	295	319	278	530	555	501	547	541
CD11b+Ly6G+	226	173	296	263	156	278	275	267	299	257	238	238	361	163	139	484	458	472	396	491

## Sheet: Fig2B
	ctrl						LGG						DSS						LGG+DSS
CD11b+F4/80+	167	170	149	181	167		219	192	231	195	196		232	217	168	232	182		179	231	203	210	277
CD11b+Ly6C+	152	116	142	165	143		237	199	244	249	207		228	188	209	171	275		245	268	335	293	283
CD11b+Ly6G+	80.1	184	86.3	81	128		195	114	173	181	132		130	154.3	119.1	179.4	116		137	132	153	210	191

## Sheet: Fig2C
	WT-Mono					WT-Mono+DSS					LGG training WT-Mono+DSS					LGG training Il10-KD-Mono+DSS
day0	100	100	100	100	100	100	100	100	100	100	100	100	100	100	100	100	100	100	100	100
day1	101.568	102.684	103.146	102.548	105.987	98.6572	99.6478	96.8897	97.4452	92.4475	101.687	102.697	99.6841	98.5743	104.987	101.365	100.687	102.975	99.8748	100.578
day2	102.684	103.264	101.654	104.654	105.641	95.8745	96.5745	92.5841	94.8876	90.4785	97.6845	99.6741	97.6138	96.8857	100.687	98.6347	96.8716	99.5784	97.6841	96.4475
day3	100.584	104.365	102.684	108.654	105.354	92.6841	90.6874	91.8747	89.6717	87.9987	96.8879	98.5741	94.5127	95.6387	95.6387	93.8874	92.8871	93.8797	92.8716	91.8741
day4	104.625	107.641	106.351	110.254	104.687	88.6415	85.4789	89.6741	86.5741	84.6971	95.8874	96.8894	90.5423	92.8716	93.9985	90.8749	89.8713	88.5547	90.9631	87.0871
day5	103.645	106.541	107.648	109.687	108.648	84.6741	81.5474	88.6748	82.674	79.974	93.6748	96.8871	88.6749	91.6657	93.8871	85.6749	86.5714	84.871	96.8715	84.6171
day6	102.687	107.649	108.548	110.476	107.46	79.874	81.5147	86.6417	76.5478	77.4478	91.8745	95.6877	85.4719	88.7947	92.7786	80.6745	83.5748	82.6974	87.6871	80.6637

[truncated: 50 more sheets: Fig2D, Fig2E, Fig2F, Fig2G, Fig2H, Fig3B, Fig3C, Fig3D, Fig3E, Fig3F, Fig3G, Fig3H, Fig4B, Fig4C, Fig4D, Fig4F, Fig4G, Fig5A, Fig5B, Fig5C …]
